# Supplementary material for: Factors Associated with Prolonged Mechanical Ventilation and 30-Day Mortality in Intubated COVID-19 Patients with Invasive Fungal Infections: A Retrospective Observational Study
Source: Trop Med Infect Dis. 2025 May 6;10(5):124. doi: 10.3390/tropicalmed10050124 (PMC12115372; doi:10.3390/tropicalmed10050124)
Supplement: Supplementary file 1 [file tropicalmed-10-00124-s001.zip]

Archive with 1 entries (1 files):
- tropicalmed-3594999-supplementary.pdf
